# Supplementary material for: Cascading 58mer Alpha Satellite superHOR in Complete Orangutan Y Chromosome
Source: Int J Mol Sci. 2025 Aug 22;26(17):8122. doi: 10.3390/ijms26178122 (PMC12428378; doi:10.3390/ijms26178122)
Supplement: Supplementary file 1 [file ijms-26-08122-s001.zip]

Archive with 4 entries (4 files):
- FigS1.pdf
- __MACOSX/._FigS1.pdf
- supplementary_materials.pdf
- __MACOSX/._supplementary_materials.pdf
